# Supplementary material for: Trioxolone Methyl, a Novel Cyano Enone-Bearing 18βH-Glycyrrhetinic Acid Derivative, Ameliorates Dextran Sulphate Sodium-Induced Colitis in Mice
Source: Molecules. 2020 May 21;25(10):2406. doi: 10.3390/molecules25102406 (PMC7287650; doi:10.3390/molecules25102406)
Supplement: Supplementary file 1 [file molecules-25-02406-s001.zip]

Archive with 3 entries (2 files):
- molecules-797510-SM-final/
- molecules-797510-SM-final/Supplementary File S1 (NMR Spectrum of TM).pdf
- molecules-797510-SM-final/Supplementary Table S1 (probable targets of TM).pdf
